# Supplementary material for: The Effectiveness of Interventions for Non-Communicable Diseases in Humanitarian Crises: A Systematic Review
Source: PLoS One. 2015 Sep 25;10(9):e0138303. doi: 10.1371/journal.pone.0138303 (PMC4583445; doi:10.1371/journal.pone.0138303)
Supplement: S5 File — (XLSX) [file pone.0138303.s005.xlsx]

## Sheet: Data
S5 File. Original dataset
																																													Notes
				0=Data not provided; 1=NGO; 2=Academic; 3=Military;	NGO, bilateral agency, multilateral agency, academic, unknown					1=Urban 2=Rural 3=Both 4=Camp	1=Refugee 2=IDP 3=Entrapped 4=General Population 5=Unable to determine	1=Refugee 2=IDP 3=Entrapped 4=General Population 5=Unable to determine		1=Natural disaster 2=Armed conflict	Disaster type	1=Preparedness; 2=acute crises; 3=chronic crisis; 4=stabilised/early recovery					(List)							percentage of population covered by intervention compared to target	1=RCT 2=Non random trial; 3=Controlled before / after; 4=Interrupted time series; 5=Historically controlled 6=Cohort 7=Case control; 8=Cross-sectional 9=Case series (using: http://ccg.cochrane.org/non-randomised-controlled-study-nrs-designs…plus RCT as #1)	1=RCT 2=Cohort; 3=Controlled before / after; 4= interrupted time series; 5=Economic studies 6=Cross sectional; 7=Case control; 8=caase-series (use instead: http://ccg.cochrane.org/non-randomised-controlled-study-nrs-designs)				Odds ratios (clarify if adjusted/unadjusted); coefficients (clarify if adjusted/unadjusted) etc, changes in prevalence	0=no, 1=yes	0=no, 1=yes	1= infants: < 6 mo; 2= infants & young children: <2 yrs; 3=children <3: 6-35 mo; 4=children < five: 6 -59 mo; 5=school children: 6-15 yrs; 6=adolescents: 10 - 19 yrs; 7=adults: 20 - 49 yrs; 8= elderly: 50+ yrs	1= infants: < 6 mo; 2= infants & young children: <2 yrs; 3=children <3: 6-35 mo; 4=children < five: 6 -59 mo; 5=school children: 6-15 yrs; 6=adolescents: 10 - 19 yrs; 7=adults: 20 - 49 yrs; 8= elderly: 50+ yrs		0=no, 1=yes	(e.g., WHO, IASC, Sphere)	1=STROBE, 2=CONSORT	(0=nothing; 1= validity or reliability reported; 2=validity AND reliability reported)		NCD Type	Objectives	Outcomes	Limitations
																													From cochrane site	Non-cochrane
	Study authors/ year 1	Year	Count	Type of research agency 2	Type of funding agency 3	Study country 1	Study country 2	Study country 3	Study country 4	Setting: Urban / Rural	Population type 1 5	Population type 2 5	Sub-Population?	Humanitarian crisis type 6	Disaster type	Crisis stage 7	Disease Studied	Clinical outcomes detailed	Secondary outcomes detailed	Detailed intervention type (combined)	Type(s) of public health interventions 1 9	Type(s) of public health interventions 2 9	Type(s) of public health interventions 3 9	Type(s) of public health interventions 4 9	Intervention aproach (1=individual; 2=group	Frequency/duration	Unit of Analysis: Individual (1) or Population (2)	Coverage assessment 10	Study design 11	study design	comment	Intervention (weeks)	Follow-up period (months)	Measurement outcomes 12	Stratification by age	Stratification by gender	Target age group 113	Target age group 213	Evidence of task-shifting (Service provider type)	Use of standard guidelines	If so, type of guideline	Quality criteria used	Validity/reliability reported	Text on validity and reliability (BRIEF)		Free text	Free text	Free text
	Bolt/2010	2010	1	2,3	unknown	Afghanistan				2	4		paediatric	2	War	3	Thalassaemia	Hgb/Hct levels; Frequency of transfusion; Complications		Splenectomy					1	Undeclared	1		9		45 pts w/ thalassaemia rec'd splenectomy at USA military hospital	Undeclared; discharge post-op approx day 3	Undeclared; authors claim long-term post-op improvement	Descriptive Statistics: -mean Hgb/Hct -mean days b/w transfusions -numbers of complications	0	0	4,5		No	0	n/a	1	0		Thalassaemia	Demonstrate improvement in TM symptoms after splenectomy	Resolution of anaemia: mean Hgb from 5.4g/L to 8.7g/L, mean Hct from 16.5% to 26.3%, post-op platelet range 245K-400K/mm^3 Decreased transfusion frequency: mean 24 days to mean ~50days Complications: 1 post-op respiratory distress; 2 pre-op deaths; 1 blood transfusion reaction; 1 severe CHF 2/2 transfusion	No comparison group Detailed data not given; some outcomes may be based on outliers Unclear follow-up
	Hebert/2011	2011	1	2	academic	Georgia				3	4,2		heart failure patients	2	War	2	Heart Failur	Success of HFDMP, including: Change in Ejection Fraction Change in BP; BMI; smoking status; medication usage Change in NYHA HF class		HFDMP: -Physician Training: 2 USA physicians trained 2 Georgian cardiologists in clinical guidelines; provided equipment; provided salary support x2yrs -Patient Services: Pt education in heart failure topics; free outpt visits with 2D Echocardiography; medication titration; smoking cessation literature					1	2-year programme: mean f/u 10.2+/-3.5 months	1		6		400 pts with EF<=40%; f/u on 337 pts	3 weeks training of cardiologists 8 weeks titrating pt medications Ongoing pt education	2 years (mean f/u 10.2+/-3.5 mos)	Absolute changes from baseline; hazard ratios	0	0	7,8		No; nurses not included in study 2/2 budget constraints	1	AHA guidelines	1	0		Heart Failure	Demonstrate feasibility of HFDMP in LMIC	400 pts included; 337 with complete f/u; 51 LtF/U; 12 died in war Increased EF (+4.1+/-2.6 %; p<0.001) Decreased SBP/DBP Shift from NYHA Classes III/IV to I/II Decreased number of smokers Increased use of B-Blockers; of ACE-I; of Furosemide Decrease in ED visits and hospital admissions Loss to f/u more likely rural Hazard ratios on mortality show protective effect of B-Blockers and EF	No comparison group War disrupted intervention; little discussion of details how Possible recall bias
	Khader/2012a	2012	1	1,2	unknown	Jordan				1	1		screened for inclusion if: >40yrs; at-risk for NCD; pregnant/preconception	2	War	4	Hypertension	HTN clinical measures: -BP -glucose, cholesterol, kidney fxn testing -Medications used	Use of cohort monitoring for HTN: -Incidence/Prevalence of HTN -Clinic attendance (%); Missed Appts; Loss to f/u	Clinical care: standard algorithm (diet/lifestyle mgmt; anti-HTN meds; f/u q3mos) Cohort monitoring: Inclusion in EMR; cohort analysis using EMR records					1	2.5-year programme: cumulative f/u with specific focus on subset for 12-month outcomes analysis	1		6		Retrospective cohort analysis of 4130 HTN pts entered in EMR cohort since 2009	Continuous; monitored every 3 mos if controlled	Max 30 months; subgroup 12-15 months	Descriptive Statistics: -numbers/% of demographic characteristics -numbers/% of clinical outcomes (eg: BP control, glucose checked, drugs in use)	0	0	7,8		Nurses perform initial screening; concerns confirmed via physician; effect of task shifting unassessed	1	UNRWA HTN treatment standards	1	0		Hypertension	Demonstrate feasibility of cohort monitoring using EMR for assessing HTN treatment programme	4130 pts with HTN registered in EMR since programme began: 76% remaining in care 97 new pts registered in immediate past quarter 226 pts assessed after 12-15 mos (registered in quarter 1 year prior): 62% remaining in care; 76% of those meeting BP target; 3% glucose screened; 100% cholesterol screened; 99% creatinine screened; 8% with complications Basically demonstrating that system can give data…	Focus on care delivered but unclear how delivery would have been without EMR/cohort analysis Some uncertainty if missed targets due to not performing task versus not recording in EMR EMR used for certain groups at clinic; not useful for assessing burden relative to overall pt population Long-standing refugee situation with developed primary care clinic infrastructure; EMR and computers abundant N…
	Khader/2012b	2012	1	1,2	unknown	Jordan				1	1		screened for inclusion if: >40yrs; at-risk for NCD; pregnant/preconception	2	War	4	DM	DM clinical measures: -Glucose testing -BP, cholesterol, kidney fxn testing -Foot assessment -Ophtho referral -Medications used -DM clinical complications	Use of cohort monitoring for DM: -Incidence/Prevalence of DM -Clinic attendance (%); Missed Appts; Loss to f/u	Clinical care: standard algorithm (diet/lifestyle mgmt; anti-DM meds including insulin as necessary; f/u q3mos) Cohort monitoring: Inclusion in EMR; cohort analysis using EMR records					1	2.5-year programme: cumulative f/u with specific focus on subset for 12-month outcomes analysis	1		6		Retrospective cohort analysis of 2851 DM pts entered in EMR cohort since 2009	Continuous; monitored every 3 mos if controlled	Max 30 months; subgroup 12-15 months	Descriptive Statistics: -numbers/% of demographic characteristics -numbers/% of clinical outcomes (eg: glucose control, BP checked, drugs in use)	0	0	7,8		Nurses perform initial screening; concerns confirmed via physician; effect of task shifting unassessed	1	Standard algorithm for DM care (see text)	1	0		DM	Demonstrate feasibility of cohort monitoring using EMR for assessing DM treatment programme	2851 pts with DM registered in EMR since programme began: 70% remaining in care 55 new pts registered in immediate past quarter 117 pts assessed after 12-15 mos (registered in quarter 1 year prior): 61% remaining in care; 58% of those meeting DM target; 3% foot exam; no data on ophtho referral; 100% cholesterol screened; 99% creatinine screened; 10% with complications Basically demonstrating that…	Focus on care delivered but unclear how delivery would have been without EMR/cohort analysis Some uncertainty if missed targets due to not performing task versus not recording in EMR EMR used for certain groups at clinic; not useful for assessing burden relative to overall pt population Long-standing refugee situation with developed primary care clinic infrastructure; EMR and computers abundant N…
	Khader/2014a	2014	1	1,2	unknown; listed as clinic on online supplement	Jordan				1	1		screened for inclusion if: >40yrs; at-risk for NCD; pregnant/preconception	2	War	4	DM	DM clinical measures: -Glucose testing -BP, cholesterol, kidney fxn testing -DM clinical complications *NB: foot assessment, ophtho referral, meds used no longer assessed	Use of cohort monitoring for DM over 3yrs f/u: -Baseline Prevalence of DM -Clinic attendance (%); Missed Appts; Loss to f/u	Clinical care: standard algorithm (diet/lifestyle mgmt; anti-DM meds including insulin as necessary; f/u q3mos) Cohort monitoring: Inclusion in EMR; cohort analysis using EMR records					1	3-year programme: f/u at 12-,24-,36-months	1		6		Retrospective cohort analysis with 3 yrs f/u of 119 DM pts entered in EMR in quarter 2, 2010	Continuous; monitored every 3 mos if controlled	36 mos (12, 24, 36 month assessments)	Descriptive Statistics: -numbers/% of demographic characteristics -numbers/% of clinical outcomes (eg: glucose control, BP checked) Chi-Sq Test-for-Trend for loss to f/u over time	0	0	7,8		Nurses perform initial screening; concerns confirmed via physician; effect of task shifting unassessed	1	Standard algorithm for DM care (see text)	1	0		DM	Demonstrate feasibility of cohort monitoring using EMR for assessing DM treatment programme; 3yr f/u	119 pts with DM registered in EMR in Q2 of 2010: 72/64/61% remaining in care at Q2 of 2011/2012/2013 respectively LtFU increasing each year: 9/19/29% at 2011/2012/2013 Clinical measures stable over years Complications increase: 7/14/15% at 2011/2012/2013 Basically demonstrating that system can give data easily; hard to determine if system has changed clinical outcomes (no comparison group)	Focus on care delivered but unclear how delivery would have been without EMR/cohort analysis; some clinical outcomes don't seem to improve despite ongoing monitoring Ignores some of the probelmatic aspects of programme from earlier studies; still doesn't address loss to f/u although demonstrates e-health as method to easily f/u EMR used for certain groups at clinic; not useful for assessing burde…
	Khader/2014b	2014	1	1,2	unknown	Jordan				1	1		screened for inclusion if: >40yrs; at-risk for NCD; pregnant/preconception	2	War	4	DM	DM clinical measures: -Glucose testing -BP, cholesterol testing -BMI -DM clinical complications (stratified by sex)	Use of cohort monitoring for DM in 6 clinical sites: -Incidence/Prevalence of DM -Clinic attendance (%); Missed Appts; Loss to f/u	Clinical care: standard algorithm (diet/lifestyle mgmt; anti-DM meds including insulin as necessary; f/u q3mos) Cohort monitoring: Inclusion in EMR; cohort analysis using EMR records					1	2-year programme at 5 clinics; 3.5-year at 1 clinic: cumulative f/u with specific focus on newest additions to cohort	1		6		Retrospective cohort analysis among 6 clinics with cumulative outcomes for 12548 pts ever registered and characteristics of 288 newly registered pts (Q2 2013)	Continuous; monitored every 3 mos if controlled	Approx 2 yrs at 5 clinics; approx. 3.5 yrs at 1 clinic	Descriptive Statistics: -numbers/% of demographic characteristics -numbers/% of clinical outcomes (eg: glucose control, BP checked) OR (M:F) for risk factors and DM complications	0	1	7,8		Nurses perform initial screening; concerns confirmed via physician; effect of task shifting unassessed	1	Standard algorithm for DM care (see text)	1	0		DM	Demonstrate feasibility of cohort monitoring using EMR for assessing DM treatment programme at 6 clinic sites	12548 pts with DM registered in EMR since programme began: 78% remaining in care (F>M) M more likely smokers, inactive; F more likely obese (ORs and CIs in text) M more likely to have complications (esp MI, ESRD) Clinical testing measures usually met (99-100% performance) but clinical goals variable (40-87%) 288 new pts registered in immediate past quarter	Focus on care delivered but unclear how delivery would have been without EMR/cohort analysis; some clinical outcomes don't seem to improve despite ongoing monitoring Ignores some of the probelmatic aspects of programme from earlier studies; still doesn't address loss to f/u although demonstrates e-health as method to easily f/u EMR used for certain groups at clinic; not useful for assessing burde…
	Ryan/1997	1997	1	2	unknown	India				2	1		Tibetan refugees w/ arthritis	2	War	4	Arthritis	Limb mobility	Commentary regarding designing RCTs to assess traditional treatments	Traditional Tibetan Tx: -herbal pills, dietary restriction, behavioural advice Western Tx: -ibuprofen or indomethacine					1	3 months	1		1		Open, non-blinded, matched pairs RCT comparing traditional tx to western tx in pts with varying types of arthritis	12 weeks	none	Limb mobility: 0-5 score per praxis-based measure	0	0	ages not given (presumably adults=7,8)		No	1	Standard praxis-based limb mobility measurement used (from Helin 1994)	2	0		Arthritis	Compare traditional Tibetan treatment to Western drug treatment; demonstrate methods to use to conduct randomised trials considering traditional treatments	Tibetan treatment led to better improvement in limb mobility in 12/14 pairs; 2 pairs were draw Mean improvement in limb mobility was 1.39 points for Tibetan tx, 0.57 points for Western tx	Non-blind, open study with unclear randomisation methods Small sample size Limb mobility outcome may not be relevant to Western tx (pain reliever medication); author suggests pts found Western tx to relieve pain better than Tibetan tx (no data presented)
	Sever/2004	2004	1	0	unknown	Turkey				1	4		chronic HD pts	1	Earthquake	4	CKD	Outputs of HD treatment: -Total number HD visits -%pts receiving weekly HD Clinical outcomes: -pt weight -pt BP	HD infrastructure: -Number of HD centres, machines -Number of pts served	HD					1	Retrospective questionnaire re: 1wk, 1mo, 3mos after earthquake	1		4?		Retrospective (6 mos later) study using questionnaires to assess effectiveness of HD for chronic HD pts after earthquake and lessons to be learned	Continuous	data from 1wk/1mo/3mos f/u	Descriptive Statistics: -numbers (dialysis centres; staffing; HD sessions) -% (frequency of HD) -mean interdialytic weight gain	0	0	6,7,8		No	0	n/a	1	0		Chronic HD	Assess function of chronic HD centres after earthquake	Among 8 HD centres: Number of HD machines from 95 (pre) to 74 (1mo) and 79 (3mos) post-quake Number of HD personnel from 112 (pre) to 86 (1mo) and 94 (3mos) post-quake Number of HD pts from 439 (pre) to 175 (1wk) to 239 (1mo) to 288 (3mos) post-quake Number of HD sessions from 1093/wk (pre) to 520 (1wk) to 616 (1mo) to 729 (3mos) post-quake % once-weekly HD from 2.3% (pre) to 7.2% (1wk) then decr…	Retrospective questionnaires 6 mos later prone to recall bias Conjecture that lack of weight gain despite increased once-weekly HD is due to increased pt compliance with dietary and fluid restriction; speculation only Unclear what occurred to pts not seen in HD centres after earthquake Not much clinical info on pts baseline health

## Sheet: NOS
Reference (Author, Date [Ref #])	Cohort Studies
	Selection				Comparability	Outcome
	Representativeness of the exposed cohort	Selection of the non-exposed cohort	Ascertainment of exposure	Demonstration that outcome of interest was not present at start of study	Based on design and analysis	Assessment of outcome	Was follow-up long enough for outcomes to occur	Adequacy of follow up of cohorts
Bolt et al., 2010 [##]	D	n/a	B *	A *	n/a	C	B	D
Khader et al., 2012a [##]	A* (long term urban refugees w/ HTN)	n/a (before/after trial)	A*	B	n/a	B*	A* (no, but intentionally short?)	D
Hebert et al., 2011 [##]	B* (average heart failure pt)	n/a (before/after trial)	A*	A* (can change in use over time count?)	n/a	C	B	B*
Khader et al., 2012b [##]	A* (pts w/ DM who seek care)	n/a (before/after trial)	A*	B	n/a	B*	A*	D
Khader et al., 2014a [##]	A* (pts w/ DM who seek care)	n/a (before/after trial)	A*	B	n/a	B*	A*	D
Khader et al., 2014b [##]	A* (pts in non-rural area who seek care)	n/a (no control)	A*	B	n/a	B*	B	D
Sever et al., 2004 [##]	B* (analyse base on centres or patients? Only some centres responded but with variety of backgrounds)	n/a (no control)	C	A *	n/a	C	A* (yes for acute emergency aspects)	D

## Sheet: RCT
Criterion (bias type)	Risk of Bias (authors' judgement)	Justification
Random sequence generation (selection bias)	Low	Minimisation process used to generate matched pairs
Allocation concealment (selection bias)	High	Open enrolment and all staff aware of patients' assignments
Blinding of participants and researchers (performance bias)	High	Participants and researchers not blinded
Blinding of outcome assessment (detection bias)	High	Blinding not present; study author contends that unintended assessment bias could not produce such definitive results, but small yet consistent biases cannot be ruled out
Incomplete outcome data (attrition bias)	Low	One pair dropped out but unlikely to alter outcome
Selective reporting (reporting bias)	Low	Pre-specified outcomes have been fully reported
Other bias	High	Single non-blinded outcome assessor used
